# Supplementary material for: Proteomic Fingerprint of Lung Fibrosis Progression and Response to Therapy in Bleomycin-Induced Mouse Model
Source: Int J Mol Sci. 2023 Feb 23;24(5):4410. doi: 10.3390/ijms24054410 (PMC10002924; doi:10.3390/ijms24054410)
Supplement: Supplementary file 1 [file ijms-24-04410-s001.zip]

Archive with 1 entries (1 files):
- ijms-2107202-supplementary.pdf
